# Supplementary material for: Can Physical Activity Reduce the Risk of Cognitive Decline in Apolipoprotein e4 Carriers? A Systematic Review
Source: Int J Environ Res Public Health. 2021 Jul 6;18(14):7238. doi: 10.3390/ijerph18147238 (PMC8303365; doi:10.3390/ijerph18147238)
Supplement: Supplementary file 1 [file ijerph-18-07238-s001.zip]

Archive with 1 entries (1 files):
- ijerph-1211934 Supplementary.pdf
